# Supplementary material for: Epigenetic silencing of DLEC1 correlates with tumor immune microenvironment and predicts immunotherapy prognosis in multiple cancers
Source: Hum Genet. 2026 Apr 20;145(1):40. doi: 10.1007/s00439-026-02828-3 (PMC13092530; doi:10.1007/s00439-026-02828-3)
Supplement: Supplementary file 2 — Supplementary Material 2 [file 439_2026_2828_MOESM2_ESM.xlsx]

## Sheet: Sheet1
Dataset ID	Reference	Sample (n)	Patient (n)	Tumor type	Drug	Outcome
GSE78220	NCBI GEO and CRI iAtlas	28	27	Melanoma	anti-PD-1 (Pembrolizumab)	OS by RECIST
GSE91061	CRI iAtlas	98	56	Melanoma	anti-PD-1 (Nivolumab)	OS by RECIST
GSE93157	NCBI GEO	5	5	Head and Neck Squamous Cell Carcinoma	anti-PD-1 (Nivolumab)	PFS by RECIST
		22	22	Non-Squamous Non-Small Cell Lung Cancer	anti-PD-1 (Nivolumab or Pembrolizumab)	PFS by RECIST
		25	25	Skin Cutaneous Melanoma	anti-PD-1 (Nivolumab or Pembrolizumab)	PFS by RECIST
		13	13	Squamous Non-Small Cell Lung Cancer	anti-PD-1 (Nivolumab or Pembrolizumab)	PFS by RECIST
GSE121810	NCBI GEO and CRI iAtlas	28	28	Glioblastoma	anti-PD-1 (Pembrolizumab)	PFS, OS by RECIST
GSE136961	NCBI GEO	21	21	Non-Small-Cell Lung Cancer	Anti-PD-1	PFS, OS
GSE140901	NCBI GEO	22	22	Hepatocellular Carcinoma	anti-PD-1 (Nivolumab) +/- anti-CTLA4 (Ipilimumab)	PFS, OS by RECIST
GSE165252	NCBI GEO and Provided by the author upon request	66	40	Esophageal Adenocarcinoma	anti-PD-L1 (Atezolizumab)	PFS, OS, and response
GSE165278	NCBI GEO and GITHUB	21	21	Melanoma	anti-CTLA-4 (Ipilimumab)	OS
GSE176307	NCBI GEO	84	84	Bladder/ Ureter/ Pelvis Cancer	anti-PD-1 or anti-PD-L1	PFS by RECIST
GSE183924	NCBI GEO	37	37	Esophageal and Gastroesophageal Junction Adenocarcinoma	anti-PD-L1	RFS
GIDE 2019	CRI iAtlas	88	72	Melanoma	anti-PD-1 +/- anti-CTLA-4	PFS, OS by RECIST
LIU 2019	Liu et al., Nat Med (2019)	121	121	Melanoma	anti-PD-1 (Nivolumab or Pembrolizumab)	PFS, OS by RECIST
MARIATHASAN 2018	CRI iAtlas	348	348	Urothelial Cancer	anti-PD-L1 (Atezolizumab)	OS by RECIST
MIAO 2018	Miao et al., Science (2018)	33	33	Renal Cell Carcinoma	anti-PD-1 +/- anti-CTLA-4/anti-PD-L1	PFS, OS by RECIST
VANALLEN 2015	CRI iAtlas and Van Allen et al., Science (2015)	42	42	Melanoma	anti-CTLA-4 (Ipilimumab)	PFS, OS by RECIST
